# Supplementary material for: Identification of Candidate Genes Related to the Husk Papillae in Foxtail Millet (Setaria italica (L.) P. Beauv)
Source: Plants (Basel). 2025 Aug 14;14(16):2535. doi: 10.3390/plants14162535 (PMC12389439; doi:10.3390/plants14162535)
Supplement: Supplementary file 1 [file plants-14-02535-s001.zip › Table S1.xlsx]

## Sheet: Table S1
Table S1: Statistics on water uptake and germination by seeds with and without papillae on the husks
Time	The water uptake (%)
	JG36	HJ3	Significance		JG28	HJK2	Significance
2 h	17.36±0.56	15.65±0.77	*		17.27±0.46	14.50±0.50	*
4 h	21.91±0.70	20.25±0.73	*		21.50±0.86	18.67±1.15	*
6 h	24.69±0.83	23.97±0.27	ns		24.57±0.18	23.03±1.63	ns
8 h	26.26±0.45	27.21±1.21	ns		26.95±1.12	25.19±1.63	ns
10 h	28.93±0.28	29.87±0.82	ns		30.04±1.60	28.27±2.04	ns
Time	The germination (%)
	JG36	HJ3	Significance		JG28	HJK2	Significance
11 h	0±0	0±0	ns		0±0	0±0	ns
14 h	0±0	0±0	ns		0±0	0±0	ns
17 h	0±0	0±0	ns		0±0	0±0	ns
20 h	7.34±1.83	1.81±2.26	*		24.66±2.98	0±0	**
23 h	33.62±2.66	12.58±2.72	**		69.43±2.40	8.81±3.31	**
26 h	68.33±3.79	55.87±3.33	**		72.87±2.35	33.07±2.49	**
29 h	89.02±3.23	83.33±3.25	*		88.69±2.71	54.79±2.89	**
32 h	92.67±2.52	90.03±2.59	ns		96.84±2.11	76.96±3.70	**
35 h	95.76±2.29	94.57±1.78	ns		97.38±1.72	84.88±2.33	**
Note: The asterisk indicated significant differences between the varieties by the Sidak's multiple comparisons test (*P < 0.05, **P < 0.01)，and "ns“ indicates that there was no difference between the varieties.
