# Supplementary material for: Identification of Candidate Genes Related to the Husk Papillae in Foxtail Millet (Setaria italica (L.) P. Beauv)
Source: Plants (Basel). 2025 Aug 14;14(16):2535. doi: 10.3390/plants14162535 (PMC12389439; doi:10.3390/plants14162535)
Supplement: Supplementary file 1 [file plants-14-02535-s001.zip › Table S2.xlsx]

## Sheet: Table S2
Table S2: A total of 72 genes for papillae density were located by BSA based on two F2 groups
JG36 × HJ3 ΔSNP-index	JG28 × HJK2 ΔSNP-index		JG36 × HJ3 ΔInDel-index	JG28 × HJK2 ΔInDel-index
Seita.5G004400.1	Seita.5G007200.1		Seita.5G004900.1	Seita.5G006600.1
Seita.5G004700.1	Seita.5G007300.1		Seita.5G005100.1	Seita.5G007300.1
Seita.5G004800.1	Seita.5G007400.1		Seita.5G005200.1	Seita.5G007400.1
Seita.5G004900.1	Seita.5G007500.1		Seita.5G005300.1	Seita.5G007500.1
Seita.5G005000.1	Seita.5G007600.1		Seita.5G006500.1	Seita.5G007600.1
Seita.5G005100.1	Seita.5G007700.1		Seita.5G006600.1	Seita.5G007700.1
Seita.5G005200.1	Seita.5G007800.1		Seita.5G006800.1	Seita.5G016500.1
Seita.5G005300.1	Seita.5G008400.1		Seita.5G007200.1	Seita.5G008600.1
Seita.5G005400.1	Seita.5G016500.1		Seita.5G007300.1	Seita.5G008700.1
Seita.5G006000.1	Seita.5G008600.1		Seita.5G007400.1	Seita.5G008800.1
Seita.5G007100.1	Seita.5G008700.2		Seita.5G007500.1	Seita.5G008900.1
Seita.5G007200.1	Seita.5G008700.1		Seita.5G007600.1	Seita.5G009000.1
Seita.5G007300.1	Seita.5G008800.1		Seita.5G007700.1	Seita.5G022500.1
Seita.5G007400.1	Seita.5G008900.1		Seita.5G007900.2	Seita.5G031800.1
Seita.5G007500.1	Seita.5G009000.1		Seita.5G008000.1	Seita.5G009300.1
Seita.5G007600.1	Seita.5G009200.1		Seita.5G008100.1	Seita.5G009400.1
Seita.5G007700.1	Seita.5G022500.1		Seita.5G008200.1	Seita.5G009500.1
Seita.5G007800.1	Seita.5G031800.1		Seita.5G022500.1	Seita.5G009900.1
Seita.5G007900.1	Seita.5G009300.1		Seita.5G031800.1	Seita.5G010000.1
Seita.5G008000.1	Seita.5G009400.1		Seita.5G009400.2	Seita.5G040900.1
Seita.5G008100.1	Seita.5G009500.1		Seita.5G009500.1	Seita.5G010100.1
Seita.5G008200.1	Seita.5G009700.1		Seita.5G009800.1	Seita.5G010200.1
Seita.5G022500.1	Seita.5G009800.1		Seita.5G010000.1	Seita.5G041300.1
Seita.5G031800.1	Seita.5G009900.1		Seita.5G040900.1	Seita.5G010300.1
Seita.5G009300.1	Seita.5G010000.1		Seita.5G010100.1	Seita.5G010400.1
Seita.5G009400.1	Seita.5G040900.1		Seita.5G010200.1	Seita.5G012300.2
Seita.5G009500.1	Seita.5G010100.1		Seita.5G041300.1	Seita.5G012400.1
Seita.5G009600.1	Seita.5G010200.1		Seita.5G115700.1	Seita.5G012900.1
Seita.5G009800.1	Seita.5G041300.1		Seita.5G013000.1	Seita.5G126800.1
Seita.5G009900.1	Seita.5G010300.1		Seita.5G013800.1	Seita.5G013000.1
Seita.5G010000.1	Seita.5G010400.1		Seita.5G014100.1	Seita.5G014100.1
Seita.5G040900.1	Seita.5G010500.1		Seita.5G015200.1	Seita.5G015100.1
Seita.5G010100.1	Seita.5G050200.1		Seita.5G015500.1	Seita.5G015200.1
Seita.5G010200.1	Seita.5G012200.1		Seita.5G015600.1	Seita.5G015300.1
Seita.5G041300.1	Seita.5G083600.1		Seita.5G017300.1	Seita.5G015400.1
Seita.5G010500.1	Seita.5G084000.1		Seita.5G017400.1	Seita.5G015500.1
Seita.5G012200.1	Seita.5G093500.1		Seita.5G017600.1	Seita.5G015600.1
Seita.5G083600.1	Seita.5G096100.1		Seita.5G017700.1	Seita.5G017300.1
Seita.5G093500.1	Seita.5G100600.1		Seita.5G017800.1	Seita.5G018700.1
Seita.5G096100.1	Seita.5G012400.1		Seita.5G017900.1	Seita.5G146600.1
Seita.5G100600.1	Seita.5G012500.1		Seita.5G018000.1	Seita.5G019200.1
Seita.5G012400.1	Seita.5G115700.1		Seita.5G018100.1	Seita.5G020000.1
Seita.5G012500.1	Seita.5G121800.1		Seita.5G018200.1	Seita.5G020100.1
Seita.5G115700.1	Seita.5G126800.1		Seita.5G018300.1	Seita.5G020900.1
Seita.5G118300.1	Seita.5G013000.1		Seita.5G018400.1	Seita.5G021300.1
Seita.5G121800.1	Seita.5G013100.1		Seita.5G018600.1	Seita.5G021600.1
Seita.5G126800.1	Seita.5G014000.1		Seita.5G144500.1	Seita.5G021800.1
Seita.5G013000.1	Seita.5G014100.1		Seita.5G018700.1	Seita.5G021900.1
Seita.5G013100.1	Seita.5G014400.1		Seita.5G018800.1	Seita.5G022000.1
Seita.5G013600.1	Seita.5G015100.1		Seita.5G019000.1	Seita.5G022400.1
Seita.5G013900.1	Seita.5G015200.1		Seita.5G019100.1	Seita.5G153600.1
Seita.5G015200.1	Seita.5G015300.1		Seita.5G019200.1	Seita.5G022600.1
Seita.5G015300.1	Seita.5G015400.1		Seita.5G019300.1	Seita.5G023100.1
Seita.5G015400.1	Seita.5G015500.1		Seita.5G019700.1	Seita.5G023200.1
Seita.5G015500.1	Seita.5G015600.1		Seita.5G019800.1	Seita.5G023400.1
Seita.5G015600.1	Seita.5G018100.1		Seita.5G020000.1	Seita.5G023600.2
Seita.5G017300.1	Seita.5G018700.1		Seita.5G020100.1	Seita.5G160300.1
Seita.5G017400.1	Seita.5G019200.1		Seita.5G020300.1	Seita.5G024000.2
Seita.5G017500.1	Seita.5G019600.1		Seita.5G020400.1	Seita.5G024100.1
Seita.5G017600.1	Seita.5G019700.1		Seita.5G020500.1	Seita.5G024300.1
Seita.5G017700.1	Seita.5G020000.1		Seita.5G020600.1	Seita.5G024400.1
Seita.5G017800.1	Seita.5G020300.1		Seita.5G020900.1	Seita.5G024500.1
Seita.5G017900.1	Seita.5G020700.1		Seita.5G021000.1	Seita.5G024700.1
Seita.5G018000.1	Seita.5G020900.1		Seita.5G021100.1	Seita.5G024800.1
Seita.5G018100.1	Seita.5G021000.1		Seita.5G021200.1	Seita.5G025400.1
Seita.5G018200.1	Seita.5G021200.2		Seita.5G021300.1	Seita.5G025800.1
Seita.5G018300.1	Seita.5G021300.1		Seita.5G021400.1	Seita.5G027400.2
Seita.5G018400.1	Seita.5G021600.1		Seita.5G021500.1	Seita.5G030200.1
Seita.5G018500.1	Seita.5G021700.1		Seita.5G021600.1	Seita.5G047700.1
Seita.5G018600.1	Seita.5G021800.1		Seita.5G021700.1	Seita.5G107100.1
Seita.5G144500.1	Seita.5G021900.1		Seita.5G021900.1	Seita.5G111900.1
Seita.5G018700.1	Seita.5G022000.1		Seita.5G022400.1	Seita.5G125500.1
Seita.5G146600.1	Seita.5G022100.1		Seita.5G153600.1	Seita.5G206200.1
Seita.5G018800.1	Seita.5G146800.1		Seita.5G022900.1	Seita.5G243900.1
Seita.5G019000.1	Seita.5G022300.1		Seita.5G023000.1
Seita.5G019100.1	Seita.5G022400.1		Seita.5G023100.1
Seita.5G019200.1	Seita.5G153600.1		Seita.5G023200.1
Seita.5G019300.1	Seita.5G022600.1		Seita.5G023300.1
Seita.5G019400.1	Seita.5G022900.2		Seita.5G023400.1
Seita.5G019600.1	Seita.5G023000.1		Seita.5G159100.1
Seita.5G019700.1	Seita.5G023100.1		Seita.5G023500.1
Seita.5G019800.1	Seita.5G023200.1		Seita.5G023600.2
Seita.5G019900.1	Seita.5G023300.1		Seita.5G023700.1
Seita.5G020000.1	Seita.5G159100.1		Seita.5G160300.1
Seita.5G020100.1	Seita.5G023500.1		Seita.5G024100.1
Seita.5G020300.1	Seita.5G023600.2		Seita.5G024700.1
Seita.5G020400.1	Seita.5G023700.1		Seita.5G027000.1
Seita.5G020500.1	Seita.5G160300.1		Seita.5G032100.1
Seita.5G020600.1	Seita.5G023900.1		Seita.5G032900.1
Seita.5G020700.1	Seita.5G024000.2		Seita.5G035200.1
Seita.5G020800.1	Seita.5G024100.1		Seita.5G039300.1
Seita.5G020900.1	Seita.5G024200.1		Seita.5G150100.1
Seita.5G021000.1	Seita.5G024300.1		Seita.5G504500.1
Seita.5G021100.1	Seita.5G024400.1		Seita.5G184000.1
Seita.5G021200.1	Seita.5G024500.1		Seita.5G202600.1
Seita.5G021300.1	Seita.5G024600.1		Seita.5G518900.1
Seita.5G021400.1	Seita.5G024700.1
Seita.5G021500.1	Seita.5G024800.1
Seita.5G021600.1	Seita.5G025000.1
Seita.5G021700.1	Seita.5G025100.1
Seita.5G021900.1	Seita.5G025200.1
Seita.5G022100.1	Seita.5G025400.1
Seita.5G022400.1	Seita.5G025700.1
Seita.5G153600.1	Seita.5G025800.1
Seita.5G022700.1	Seita.5G025900.1
Seita.5G022800.1	Seita.5G026400.1
Seita.5G022900.1	Seita.5G029400.2
Seita.5G023000.1	Seita.5G029700.1
Seita.5G023100.1	Seita.5G030200.1
Seita.5G023200.1
Seita.5G023300.1
Seita.5G023400.1
Seita.5G159100.1
Seita.5G023500.1
Seita.5G023700.1
Seita.5G025400.1
Seita.5G026400.1
Seita.5G026500.1
Seita.5G026600.1
Seita.5G027000.1
Seita.5G181000.1
Seita.5G032900.1
Seita.5G033800.1
Seita.5G034900.1
Seita.5G041400.1
Seita.5G043900.1
Seita.5G047700.1
