# Supplementary material for: Identification of Candidate Genes Related to the Husk Papillae in Foxtail Millet (Setaria italica (L.) P. Beauv)
Source: Plants (Basel). 2025 Aug 14;14(16):2535. doi: 10.3390/plants14162535 (PMC12389439; doi:10.3390/plants14162535)
Supplement: Supplementary file 1 [file plants-14-02535-s001.zip › Table S3.xlsx]

## Sheet: Table S3
Table S3: The expression levels of all genes at different developmental stages of the husk.
Gene ID	JG36_1_1	JG36_1_2	JG36_1_3	JG36_2_1	JG36_2_2	JG36_2_3	JG36_3_1	JG36_3_2	JG36_3_3	JG36_4_1	JG36_4_2	JG36_4_3
Seita.5G019600	-1.7544	-1.45126	-1.04163	-0.312937	0.450377	0.00573784	1.23704	1.09323	1.23874	0.80925	0.852335	1.08937
Seita.5G015200	-1.28602	0	0	-0.735409	-0.196518	-0.422535	-0.421279	0	-0.377808	0	-0.44829	0
Seita.5G041300	-1.22237	0	0	0	0	0	0	0	0	-1.06355	0	-0.298722
Seita.5G020000	-0.820103	-1.29512	-1.28342	-0.554732	-1.00361	-1.36316	-0.490479	0.0627119	0.0976503	-0.0592271	0.0523856	-0.294397
Seita.5G007700	-0.740527	0	-0.668732	-0.0547615	-0.292006	-0.120083	-0.322947	-0.508235	-0.853508	-0.472566	-0.349958	-0.319556
Seita.5G023600	-0.647162	0	-0.457268	-0.652857	-0.478482	-0.537008	-0.333332	-0.472862	-0.915045	-0.245308	-1.01356	-1.02455
Seita.5G023100	-0.585692	-0.437458	-0.793738	-1.16542	-0.468165	-0.548968	-0.0677423	-0.00770034	-0.0473956	0.129426	0.117336	0.269073
Seita.5G031800	-0.352267	-0.107123	-0.463403	0	0	0	0	0	0	-0.01736	-0.241539	0.474469
Seita.5G024700	-0.320685	-0.318578	-0.00585201	0	0	-0.0855923	-0.836158	0	0	0	0	0
Seita.5G040900	-0.316925	0	-0.178183	0	0	-0.0818321	0.0706918	-0.193777	0.757615	-0.158109	-0.257349	0.0326904
Seita.5G023000	-0.285611	-0.375274	-0.0377246	0.0299275	0.495348	0.375451	0.509154	0.314658	0.595579	0.241182	-0.0934096	0.461944
Seita.5G023500	-0.208409	-0.139356	-0.408486	0.0671815	0.0340569	-0.10365	-0.00602734	0.0574057	-0.0688069	0.121103	-0.0423784	0.0692032
Seita.5G007300	-0.136659	-0.407554	-0.257555	1.14335	1.01228	0.797403	-0.506005	-0.314542	-0.0243311	-0.375783	0	-0.787044
Seita.5G021900	-0.111102	-0.313115	0.0103348	0.258866	0.161666	0.00800669	-1.05254	-0.387594	-0.185165	-0.226987	0.282173	-0.187456
Seita.5G018100	-0.105896	-0.192731	-0.201238	0.0677047	-0.16446	-0.399078	-0.575612	-0.7609	0.0869514	-0.202353	-0.347351	0.0676274
Seita.5G009800	0	0	0	0	0	0	0	0	0	0	0	0
Seita.5G010000	0	0	0	0	0	0	-1.13719	0	0	-0.462899	-0.863169	-0.87416
Seita.5G012400	0	0	0	0	0	0	0	0	0	0	0	0
Seita.5G013100	0	0	0	0	0	0	0	0	0	0	0	0
Seita.5G018700	0	0	0	0	-0.797664	0	0	0	0	0	-0.077465	0
Seita.5G020700	0	-1.04616	0	-1.15087	0	-0.938114	-0.78559	-1.05006	-0.316151	-0.889452	-1.11363	-0.522562
Seita.5G022100	0	0	0	0	0	0	0	0	-1.34644	0.531276	0.528176	0.561091
Seita.5G083600	0	0	0	0	0	0	0	0	0	0	0	0
Seita.5G093500	0	0	0	0	0	0	0	0	0	0	0	0
Seita.5G096100	0	0	0	0	0	0	-1.19495	0	0	0	0	0
Seita.5G100600	0	0	0	0	0	0	0	0	0	0	0	0
Seita.5G115700	0	0	0	0	0	0	0	0	0	0	0	0
Seita.5G121800	0	0	0	0	0	0	0	0	0	0	0	0
Seita.5G126800	0	0	0	0	0	0	0	0	0	0	0	0
Seita.5G153600	0	0	0	-0.562952	0	0	0	0	0	0	-0.701801	0
Seita.5G159100	0	0	0	0	0	0	0	0	0	0	0	0
Seita.5G160300	0	-0.835045	-1.12438	0	-0.668472	-0.359021	0	0	0	-0.979366	0.000574914	-0.311446
Seita.5G009900	0.00550579	0.00761233	0.121298	0	0	-0.892941	-0.309053	0.134993	0.0512418	0.234903	0.253762	0.439066
Seita.5G021300	0.19731	0.287839	0.310816	0.935782	1.11351	0.89769	2.16728	2.13761	2.35975	1.52278	1.33607	1.4784
Seita.5G007200	0.214682	0.252117	0.320956	0.238852	-0.221158	0.449775	-0.691432	-1.55796	-1.0459	-1.09632	-1.3205	-1.03046
Seita.5G017300	0.264197	0.443378	0.231256	0.318557	0.327514	0.338438	0.265353	0.0444781	0.0985094	0.352606	0.432917	0.338589
Seita.5G010100	0.426496	0.378524	0.500436	-1.3794	-0.284207	-0.212399	0.724267	0.710418	1.18691	0.798475	0.768431	1.04997
Seita.5G009400	0.457508	0.408762	0.0769549	0.706818	0.874563	0.647109	0.357377	0.687996	0.333347	1.35647	1.52469	1.35033
Seita.5G023200	0.484847	0.486954	0.626083	0.397964	0.628114	0.598324	1.01852	1.00393	0.875261	1.0412	1.12045	1.04608
Seita.5G020100	0.557018	0.487243	0.391033	0.820281	0.808138	0.392326	0.401026	0.738617	0.753811	-1.05502	-0.978167	-0.211007
Seita.5G015400	0.576507	0.600515	0.918549	0.260702	0.423715	0.495329	0.900208	0.750807	0.912552	1.07227	0.983244	1.31879
Seita.5G019700	0.586949	0.615106	0.700495	0.768466	0.611496	0.743491	0.66917	0.591429	0.37942	0.4678	0.447741	0.465714
Seita.5G013000	0.737491	0.772809	0.814113	0.908462	0.747003	0.822991	0.79432	0.833185	0.707272	0.874182	0.922903	0.881834
Seita.5G015600	0.748704	0.736571	0.769456	0.689398	0.818133	0.729224	0.670009	0.753862	0.900617	1.14654	1.14622	0.948145
Seita.5G026400	0.787151	0.92886	1.01655	0.649784	0.616578	0.610361	0.564274	0.625659	0.452321	0.663619	0.800173	0.64385
Seita.5G025400	0.798876	1.22796	0.999461	0.473066	0.622418	0.342044	0.795598	1.05438	0.951858	0.270731	0.0465512	0.499318
Seita.5G007800	0.840481	0.905814	1.0784	0.881449	0.941493	0.82353	0.834891	0.944581	0.961367	1.42058	1.65405	1.40787
Seita.5G022400	0.844737	0.969944	0.637668	1.12696	1.14128	0.995928	0.173942	-0.0720438	-0.13101	0.288136	0.232361	0.346309
Seita.5G015500	0.894417	0.86549	0.926548	0.96035	1.09206	1.01687	1.10547	1.04828	1.26623	1.60156	1.51588	1.49712
Seita.5G024100	0.91478	2.09175	1.10411	1.27336	1.62601	1.49359	1.39712	1.50358	1.58151	1.15306	0.790225	1.17641
Seita.5G022500	0.973354	0.875346	0.918076	1.00014	0.928619	1.01343	1.09194	1.01987	1.15445	1.25775	1.27743	1.12292
Seita.5G020300	1.02755	0.981126	0.99708	1.02224	0.945145	1.06195	1.00424	1.00217	1.03305	1.29721	1.4257	1.30782
Seita.5G020900	1.04391	0.819703	0.876407	0.987659	1.05108	0.964428	1.2505	1.16184	1.22085	1.22158	1.29559	1.25197
Seita.5G007400	1.0551	1.16085	0.93942	2.12927	2.05924	2.01629	0.386662	0.27854	0.499554	0	0	0
Seita.5G023700	1.08219	1.84248	1.27475	1.41801	1.53036	1.56317	1.08213	1.00162	0.978908	1.51254	1.71819	1.56646
Seita.5G023300	1.13597	1.19987	1.18625	1.16109	1.08544	1.13053	1.21749	1.20304	1.21844	1.29329	1.36411	1.29729
Seita.5G010200	1.1422	0.760603	1.22542	0.476283	0.273964	0.45243	1.14083	1.36167	1.43488	1.31619	1.12259	1.43133
Seita.5G015300	1.16044	1.0223	1.04931	1.19046	1.10852	1.13229	1.17761	1.1544	1.17486	1.17706	1.30025	1.26578
Seita.5G014100	1.18352	1.19683	1.12173	1.23675	1.18076	1.10609	1.13709	1.16611	1.20105	1.24726	1.31742	1.20846
Seita.5G007600	1.2073	1.14726	1.14767	1.34996	1.26715	1.35239	1.17338	1.24926	1.16702	1.23243	1.25901	1.20264
Seita.5G019200	1.25606	1.19478	1.21871	0.776447	0.831524	0.80015	1.61779	1.65859	1.67739	1.77473	1.6477	1.92055
Seita.5G010500	1.29119	1.35758	1.33	1.16324	1.18847	1.09714	1.31352	1.29578	1.27209	0.935746	0.757324	1.02917
Seita.5G021600	1.30992	1.61306	1.44063	0.841827	0.722351	0.764986	0.646443	0.825355	0.549676	-0.470783	-1.29702	-0.609042
Seita.5G006600	1.35071	1.36455	1.37902	1.23703	1.37183	1.27321	1.40956	1.43063	1.3942	1.46128	1.53332	1.45124
Seita.5G009500	1.40331	1.41885	1.49209	1.28163	1.27311	1.32721	1.38529	1.35135	1.46426	1.41182	1.49471	1.4373
Seita.5G012200	1.44458	1.49395	1.57797	1.45453	1.39357	1.4186	1.38901	1.44681	1.40126	1.35389	1.42151	1.35443
Seita.5G021700	1.47064	1.46373	1.45149	1.56823	1.4377	1.52478	1.5613	1.56137	1.55118	1.74538	1.84551	1.72778
Seita.5G012500	1.51032	1.46778	1.38625	1.45622	1.55931	1.54311	1.51627	1.50024	1.43455	1.6977	1.86621	1.61879
Seita.5G009300	1.56586	1.52784	1.47274	1.66932	1.6987	1.58944	1.66531	1.66207	1.83249	1.79528	1.83826	1.79306
Seita.5G023400	1.61088	1.48669	1.53246	1.66277	1.60347	1.66333	1.87049	1.91493	2.06789	1.93408	1.87035	1.99325
Seita.5G021000	1.71336	1.74032	1.71709	1.80949	1.74604	1.67481	1.72168	1.74895	1.74218	1.59498	1.57262	1.67439
Seita.5G007500	2.00297	1.86919	1.58279	2.34903	2.02215	2.15798	1.16573	1.28241	0.941799	0.786034	-0.300618	0.456078
