# Supplementary material for: Identification of Candidate Genes Related to the Husk Papillae in Foxtail Millet (Setaria italica (L.) P. Beauv)
Source: Plants (Basel). 2025 Aug 14;14(16):2535. doi: 10.3390/plants14162535 (PMC12389439; doi:10.3390/plants14162535)
Supplement: Supplementary file 1 [file plants-14-02535-s001.zip › Table S4.xlsx]

## Sheet: Table S4
Table S4. The expression level and the chromosomal positions of the candidate genes.
Gene ID	the chromosomal positions	the expression level
		JG36_1_1	JG36_1_2	JG36_1_3	JG36_2_1	JG36_2_2	JG36_2_3	JG36_3_1	JG36_3_2	JG36_3_3	JG36_4_1	JG36_4_2	JG36_4_3
Seita.5G007300	519317-522443	-0.136659	-0.407554	-0.257555	1.14335	1.01228	0.797403	-0.506005	-0.314542	-0.0243311	-0.375783	0	-0.787044
Seita.5G007400	526531-528465	1.0551	1.16085	0.93942	2.12927	2.05924	2.01629	0.386662	0.27854	0.499554	0	0	0
Seita.5G007500	534947-536382	2.00297	1.86919	1.58279	2.34903	2.02215	2.15798	1.16573	1.28241	0.941799	0.786034	-0.300618	0.456078
Seita.5G021600	2280743-2285593	1.30992	1.61306	1.44063	0.841827	0.722351	0.764986	0.646443	0.825355	0.549676	-0.470783	-1.29702	-0.609042
Seita.5G022400	2349005-2351868	0.844737	0.969944	0.637668	1.12696	1.14128	0.995928	0.173942	-0.0720438	-0.13101	0.288136	0.232361	0.346309
