# Supplementary material for: Identification of Candidate Genes Related to the Husk Papillae in Foxtail Millet (Setaria italica (L.) P. Beauv)
Source: Plants (Basel). 2025 Aug 14;14(16):2535. doi: 10.3390/plants14162535 (PMC12389439; doi:10.3390/plants14162535)
Supplement: Supplementary file 1 [file plants-14-02535-s001.zip › Table S5.xlsx]

## Sheet: Table S5
Table S3: Water content of the seeds before sowing
	JG36	HJ3	Significance		JG28	HJK2	Significance
Water content (%)	13.79±0.09	13.74±0.03	ns		14.24±0.10	14.22±0.07	ns
Note: "ns" indicates that there was no difference between the varieties by a two-way ANOVA.
